# Supplementary material for: CRISPRidentify: identification of CRISPR arrays using machine learning approach
Source: Nucleic Acids Res. 2020 Dec 8;49(4):e20. doi: 10.1093/nar/gkaa1158 (PMC7913763; doi:10.1093/nar/gkaa1158)
Supplement: gkaa1158_Supplemental_Files [file gkaa1158_supplemental_files.zip]

Archive with 4 entries (4 files):
- CRISPRidentify_Suppl-1.pdf
- CRISPRidentify_Suppl-2.pdf
- CRISPRidentify_Suppl-3.pdf
- CRISPRidentify_Suppl-4.pdf
